# Supplementary material for: Association between bone mineral density and scoliosis: a two-sample mendelian randomization study in european populations
Source: Hereditas. 2024 Dec 31;161:57. doi: 10.1186/s41065-024-00352-w (PMC11687161; doi:10.1186/s41065-024-00352-w)
Supplement: Supplementary file 1 — Supplementary Material 1 [file 41065_2024_352_MOESM1_ESM.xlsx]

## Sheet: Sheet1
Table 1 Instrumental variables used in the MR analysis of the association between bone mineral density and scoliosis.
exposure	SNP	EA	beta	se	p
TB-BMD	rs10048745	A	-0.0389	0.0067	6.44e-09
TB-BMD	rs1037011	C	0.0404	0.0057	1.54e-12
TB-BMD	rs10490046	C	-0.0429	0.0067	1.43e-10
TB-BMD	rs10493013	C	0.1013	0.0074	4.07e-43
TB-BMD	rs10735851	A	-0.0541	0.0063	5.84e-18
TB-BMD	rs10777212	T	0.0452	0.006	5.05e-14
TB-BMD	rs10788264	A	-0.0338	0.0057	2.61e-09
TB-BMD	rs10901216	A	-0.0474	0.0061	5.53e-15
TB-BMD	rs10931982	C	0.0508	0.009	1.59e-08
TB-BMD	rs11228240	T	-0.083	0.0067	1.72e-35
TB-BMD	rs1159798	C	-0.0429	0.007	1.01e-09
TB-BMD	rs11745493	G	-0.0445	0.0065	7.74e-12
TB-BMD	rs117557198	G	0.0769	0.012	1.58e-10
TB-BMD	rs118115924	T	-0.2822	0.0301	6.99e-21
TB-BMD	rs11898505	G	-0.0342	0.006	1.28e-08
TB-BMD	rs11904127	A	-0.0324	0.0057	1.18e-08
TB-BMD	rs11910328	A	-0.0429	0.0077	2.99e-08
TB-BMD	rs11934731	A	-0.0674	0.0061	8.39e-29
TB-BMD	rs12044944	T	0.0553	0.0074	7.54e-14
TB-BMD	rs12442242	G	0.0509	0.0082	4.94e-10
TB-BMD	rs12612325	A	-0.0548	0.0078	1.98e-12
TB-BMD	rs1286150	C	0.0549	0.0072	2.44e-14
TB-BMD	rs13204965	C	-0.0619	0.007	1.02e-18
TB-BMD	rs143187557	T	-0.1237	0.0203	1.15e-09
TB-BMD	rs144279715	G	0.2295	0.0294	6.18e-15
TB-BMD	rs144691710	G	0.1017	0.0113	2.24e-19
TB-BMD	rs1452102	G	0.0345	0.0057	1.74e-09
TB-BMD	rs1548607	G	-0.0363	0.0066	4.18e-08
TB-BMD	rs2252865	C	0.0328	0.006	4.72e-08
TB-BMD	rs2350085	C	0.0643	0.0085	3.79e-14
TB-BMD	rs2566752	C	0.0721	0.0059	1.88e-34
TB-BMD	rs34102936	A	0.0471	0.0057	1.87e-16
TB-BMD	rs35125553	G	0.0383	0.0066	5.2e-09
TB-BMD	rs35199438	T	-0.0489	0.0062	2.36e-15
TB-BMD	rs3743347	A	0.0519	0.0068	1.75e-14
TB-BMD	rs3801387	G	0.1347	0.0063	1.2e-100
TB-BMD	rs4757350	T	-0.0564	0.0069	3.75e-16
TB-BMD	rs55781332	G	0.0552	0.0069	8.07e-16
TB-BMD	rs6029130	T	0.0348	0.0063	3.5e-08
TB-BMD	rs6040063	G	-0.0359	0.0056	1.78e-10
TB-BMD	rs61884327	C	0.0801	0.0099	4.63e-16
TB-BMD	rs634277	G	-0.0607	0.0061	2.15e-23
TB-BMD	rs6557155	G	0.0751	0.0059	2.56e-37
TB-BMD	rs6960249	G	-0.0325	0.0057	1.45e-08
TB-BMD	rs725670	A	-0.0322	0.0059	3.61e-08
TB-BMD	rs73169678	A	0.0619	0.0091	1.05e-11
TB-BMD	rs73719807	C	0.0925	0.0112	1.14e-16
TB-BMD	rs74394007	C	-0.0608	0.0083	2.46e-13
TB-BMD	rs7548588	C	0.0367	0.0058	2.21e-10
TB-BMD	rs757138	G	0.0348	0.0063	3.33e-08
TB-BMD	rs7586085	G	-0.0532	0.0057	8.64e-21
TB-BMD	rs76051363	T	-0.0794	0.0085	1.39e-20
TB-BMD	rs7728694	T	-0.0503	0.0059	1.3e-17
TB-BMD	rs7741085	T	0.0423	0.0057	1.51e-13
TB-BMD	rs78667121	A	0.1326	0.018	1.7e-13
TB-BMD	rs8047501	G	-0.0524	0.0059	1.13e-18
TB-BMD	rs8070128	T	-0.0394	0.0059	1.98e-11
TB-BMD	rs818427	T	0.0342	0.0061	2.37e-08
TB-BMD	rs884205	C	0.0531	0.0068	4.39e-15
TB-BMD	rs9594738	T	-0.0614	0.0057	3.84e-27
TB-BMD	rs9910055	T	0.0442	0.0067	3.12e-11
TB-BMD	rs9972944	G	-0.0363	0.0059	6.87e-10
TB-BMD	rs9976876	T	-0.0375	0.0058	8.01e-11
LS-BMD	rs1023940	G	-0.064541	0.00876	6.4699e-13
LS-BMD	rs11002249	T	0.069743	0.011142	1.01e-09
LS-BMD	rs11680288	A	-0.054235	0.008933	3.12e-09
LS-BMD	rs11692564	T	0.23782	0.039471	4.1e-09
LS-BMD	rs1357651	G	0.068117	0.009151	3.7497e-13
LS-BMD	rs2235811	G	-0.054301	0.009045	4.66e-09
LS-BMD	rs2291467	T	-0.077421	0.010148	9.6405e-14
LS-BMD	rs2566752	C	0.082922	0.008947	1.4901e-19
LS-BMD	rs35681117	T	0.055162	0.009645	2.39e-08
LS-BMD	rs6965122	G	-0.061835	0.009266	7.3995e-11
LS-BMD	rs73326583	A	0.072363	0.011887	2.83e-09
LS-BMD	rs7524102	G	0.089822	0.011494	2.4099e-14
LS-BMD	rs7807953	T	0.075102	0.009698	4.1096e-14
LS-BMD	rs78667121	A	0.149862	0.025668	1.21e-08
LS-BMD	rs884205	C	0.062204	0.010212	2.77e-09
LS-BMD	rs894738	A	-0.062783	0.009136	1.9999e-11
LS-BMD	rs9533094	G	-0.082629	0.008741	2.8003e-20
LS-BMD	rs9921222	T	-0.053345	0.008789	3.16e-09
FN-BMD	rs10170839	C	-0.059358	0.007521	1.2001e-14
FN-BMD	rs10794639	G	-0.051188	0.007546	3.2999e-11
FN-BMD	rs10946458	C	-0.044918	0.007974	3.63e-08
FN-BMD	rs11652763	A	0.083568	0.012659	1.09e-10
FN-BMD	rs1366594	C	-0.079453	0.007525	5.44e-25
FN-BMD	rs1485307	C	-0.061597	0.00761	2.49e-15
FN-BMD	rs1785493	T	-0.045109	0.008037	4.06e-08
FN-BMD	rs2566752	C	0.061943	0.007699	3.6501e-15
FN-BMD	rs3779381	G	0.057989	0.008522	2.8701e-11
FN-BMD	rs436448	C	0.063845	0.007565	1.5599e-16
FN-BMD	rs7108738	G	0.082771	0.009715	8.0705e-17
FN-BMD	rs7209460	T	0.050829	0.008199	1.35e-09
FN-BMD	rs7524102	G	0.083798	0.009823	7.3604e-17
FN-BMD	rs9478217	G	0.052736	0.007608	1.23e-11
FA-BMD	rs10656721	CTT	0.0698998	0.0105838	3.99025e-11
FA-BMD	rs140902470	G	0.260415	0.0431907	1.64551e-09
FA-BMD	rs192701514	A	-0.302622	0.0405064	7.96159e-14
FA-BMD	rs2147161	C	-0.0909112	0.0117849	1.21759e-14
FA-BMD	rs2707518	T	0.18182	0.0110828	1.74502e-60
FA-BMD	rs4505759	T	0.068504	0.0115209	2.74701e-09
FA-BMD	rs489247	G	-0.0826775	0.0121717	1.10103e-11
FA-BMD	rs55983207	C	0.137643	0.0225321	1.00411e-09
FA-BMD	rs6973667	G	0.0660536	0.0113687	6.2431e-09
FA-BMD	rs76410205	T	0.111294	0.0183025	1.19594e-09
FA-BMD	rs7741021	C	0.0675035	0.0106088	1.97888e-10
HE-BMD	rs10015974	G	-0.01478	0.00216	5.5e-09
HE-BMD	rs10057211	C	0.032481	0.003171	8.4e-18
HE-BMD	rs10087008	A	-0.01414	0.00213	9.9e-10
HE-BMD	rs10145299	C	0.022178	0.001869	7.6e-27
HE-BMD	rs10148621	A	0.01538	0.002537	6.8e-09
HE-BMD	rs10206992	G	-0.01856	0.0021	5.3e-17
HE-BMD	rs10222078	A	-0.01925	0.001896	1.3e-16
HE-BMD	rs10245919	T	-0.01332	0.00194	9.1e-11
HE-BMD	rs10264106	C	0.048735	0.002342	1.5e-72
HE-BMD	rs10407062	C	-0.01375	0.001867	2.6e-11
HE-BMD	rs10410950	A	-0.03189	0.004271	6.6e-11
HE-BMD	rs1042704	A	-0.02767	0.002259	5.2e-28
HE-BMD	rs1043003	C	-0.01708	0.001898	3.6e-12
HE-BMD	rs10490046	C	-0.02857	0.002221	7e-30
HE-BMD	rs10515269	G	0.015395	0.00185	3.6e-15
HE-BMD	rs10739971	A	0.019505	0.001984	2.3e-21
HE-BMD	rs10740042	C	0.015661	0.001997	3.8e-12
HE-BMD	rs10750766	A	0.025426	0.002032	3.6e-27
HE-BMD	rs10762859	A	0.01205	0.001866	1.5e-08
HE-BMD	rs10764201	T	0.020207	0.001846	4.6e-19
HE-BMD	rs10765568	T	-0.0174	0.001906	2.7e-15
HE-BMD	rs10779795	G	-0.01976	0.00194	4.4e-22
HE-BMD	rs10783573	A	-0.01624	0.001971	5.4e-11
HE-BMD	rs10788221	A	0.016561	0.001934	2.2e-16
HE-BMD	rs10800531	T	0.025101	0.001841	4.5e-35
HE-BMD	rs10824766	T	-0.12948	0.002995	1e-200
HE-BMD	rs10842704	G	0.02805	0.002179	3.4e-28
HE-BMD	rs10848507	G	-0.0267	0.002831	1.7e-16
HE-BMD	rs10859561	T	0.016398	0.001855	1.4e-15
HE-BMD	rs10885434	C	-0.02166	0.002062	9.8e-23
HE-BMD	rs10887745	T	-0.01602	0.001875	2e-14
HE-BMD	rs10896426	C	0.025191	0.001852	1.4e-33
HE-BMD	rs10917449	G	-0.01942	0.002153	8.7e-17
HE-BMD	rs10920352	C	0.01142	0.001851	4e-10
HE-BMD	rs10931982	C	0.053909	0.002189	3e-107
HE-BMD	rs11007241	A	-0.01638	0.002196	8.6e-12
HE-BMD	rs11023882	A	-0.01275	0.001849	3.2e-09
HE-BMD	rs11067228	G	0.015656	0.001854	2.1e-16
HE-BMD	rs11073930	C	0.022797	0.00187	1.1e-27
HE-BMD	rs11088458	G	-0.04395	0.002076	6.8e-82
HE-BMD	rs11107263	A	0.017602	0.002775	1.7e-09
HE-BMD	rs11127656	A	-0.01206	0.002094	2.8e-10
HE-BMD	rs11142400	A	0.01259	0.001972	2.2e-09
HE-BMD	rs1114344	G	-0.01128	0.001872	1.2e-08
HE-BMD	rs11175773	T	0.021757	0.003207	4.2e-08
HE-BMD	rs11175835	A	-0.0229	0.002041	2.1e-22
HE-BMD	rs11196170	A	-0.03006	0.002284	2.9e-31
HE-BMD	rs112073168	A	-0.03743	0.005656	9e-10
HE-BMD	rs11228240	T	-0.04269	0.002058	8e-77
HE-BMD	rs11238756	C	0.012318	0.001851	5.5e-10
HE-BMD	rs112447018	A	0.04014	0.004739	1.1e-10
HE-BMD	rs112766772	C	0.016791	0.002233	3.3e-10
HE-BMD	rs1133400	G	0.030553	0.002216	4.6e-34
HE-BMD	rs113488960	C	0.055351	0.007512	3.6e-11
HE-BMD	rs114268629	C	-0.06893	0.005207	1.5e-32
HE-BMD	rs114658808	A	0.056609	0.006034	2.1e-21
HE-BMD	rs114667987	T	-0.04054	0.005947	2e-10
HE-BMD	rs1159798	C	-0.06418	0.002214	6.7e-154
HE-BMD	rs116228246	C	0.086545	0.006125	2.9e-41
HE-BMD	rs11643240	G	-0.01536	0.002098	2.1e-12
HE-BMD	rs11668064	G	-0.03401	0.002006	1.6e-51
HE-BMD	rs11670056	T	-0.02394	0.003522	1.3e-11
HE-BMD	rs11675489	G	-0.01312	0.001841	1.3e-09
HE-BMD	rs11688492	C	-0.01275	0.001849	2.3e-11
HE-BMD	rs11696009	C	0.015702	0.001936	2.3e-14
HE-BMD	rs117111740	C	-0.1118	0.005756	1.5e-71
HE-BMD	rs117124857	T	-0.07532	0.006435	8.3e-29
HE-BMD	rs11729023	T	0.025077	0.002843	1.3e-14
HE-BMD	rs117445182	A	-0.06895	0.007079	1.2e-20
HE-BMD	rs117481343	T	0.129348	0.005655	8.4e-94
HE-BMD	rs11752784	G	-0.02466	0.003112	6.7e-12
HE-BMD	rs11752873	T	0.018585	0.002736	1.3e-09
HE-BMD	rs117557198	G	0.029786	0.003474	1.6e-14
HE-BMD	rs118115924	T	-0.19852	0.008566	2.9e-94
HE-BMD	rs1181334	G	-0.0226	0.002348	5.4e-20
HE-BMD	rs1187624	C	-0.02424	0.003856	2.2e-08
HE-BMD	rs11880992	A	-0.01669	0.001888	2.2e-15
HE-BMD	rs11915970	T	0.044114	0.002863	9.1e-46
HE-BMD	rs11934731	A	-0.0358	0.001984	3.4e-53
HE-BMD	rs11995050	C	0.014599	0.002217	2.4e-13
HE-BMD	rs12041821	A	-0.01438	0.002428	3.2e-08
HE-BMD	rs12121554	A	0.02375	0.001988	3.8e-26
HE-BMD	rs12127020	G	0.017317	0.002348	7.3e-12
HE-BMD	rs12149673	G	0.028777	0.00202	1.3e-38
HE-BMD	rs12210993	A	-0.02225	0.00183	3.6e-26
HE-BMD	rs12215938	T	0.024037	0.002631	3.7e-18
HE-BMD	rs12276167	G	-0.01351	0.001876	4.1e-12
HE-BMD	rs12323717	G	0.014571	0.001946	3.2e-09
HE-BMD	rs12332674	G	0.020771	0.002565	3.8e-12
HE-BMD	rs12358555	G	0.018681	0.002152	7e-16
HE-BMD	rs12372718	G	-0.01482	0.001877	2.6e-13
HE-BMD	rs12443188	A	0.022347	0.00221	1.3e-18
HE-BMD	rs12448684	A	-0.02402	0.001855	1.4e-31
HE-BMD	rs12452440	C	0.018347	0.00187	5.6e-21
HE-BMD	rs12485244	A	0.016987	0.001884	5.5e-15
HE-BMD	rs12487905	C	0.012756	0.002278	4.8e-08
HE-BMD	rs12499988	T	-0.01643	0.001933	1.6e-13
HE-BMD	rs12534970	G	0.011928	0.001826	6e-09
HE-BMD	rs12545602	A	0.02117	0.002771	8.4e-13
HE-BMD	rs1256065	T	0.012104	0.001867	1.5e-08
HE-BMD	rs12569559	G	0.018582	0.00185	4e-18
HE-BMD	rs12616772	C	-0.01149	0.001923	5.5e-09
HE-BMD	rs12733821	C	0.01611	0.001916	5.5e-16
HE-BMD	rs12756373	C	0.020704	0.003243	1.8e-10
HE-BMD	rs12811685	G	-0.01767	0.001949	1.7e-14
HE-BMD	rs1286075	T	0.030534	0.002466	3e-30
HE-BMD	rs1286662	G	-0.02229	0.002379	8.2e-16
HE-BMD	rs12924535	T	0.021506	0.001937	1.3e-25
HE-BMD	rs12941363	A	0.01286	0.00241	4.7e-08
HE-BMD	rs12942736	T	-0.02357	0.002193	3.8e-23
HE-BMD	rs12945403	C	-0.01725	0.00196	6.2e-17
HE-BMD	rs12984621	G	0.017042	0.002035	5.7e-12
HE-BMD	rs12986939	A	-0.05021	0.002054	3.4e-111
HE-BMD	rs13002567	C	0.018002	0.001937	5.6e-17
HE-BMD	rs13022378	T	0.02254	0.001872	3.2e-29
HE-BMD	rs13070996	T	-0.0143	0.002059	9.7e-10
HE-BMD	rs13072536	T	0.016914	0.002343	2.2e-09
HE-BMD	rs13088318	G	0.015258	0.001952	9.2e-12
HE-BMD	rs13133616	G	0.018945	0.002122	2.7e-13
HE-BMD	rs13179493	C	0.029541	0.002056	4.6e-39
HE-BMD	rs134613	G	-0.04286	0.001953	3.5e-90
HE-BMD	rs1351623	T	-0.01605	0.002489	4.8e-09
HE-BMD	rs1386625	G	-0.04552	0.003138	2.4e-40
HE-BMD	rs1392798	A	-0.01519	0.001855	6.8e-13
HE-BMD	rs139603701	G	-0.10575	0.007397	8.3e-41
HE-BMD	rs140676008	A	-0.0476	0.006592	3.4e-09
HE-BMD	rs141399219	T	0.033422	0.005705	4.5e-11
HE-BMD	rs1414660	T	0.08129	0.002322	1e-200
HE-BMD	rs141795717	A	0.22756	0.007249	1.2e-185
HE-BMD	rs1428968	T	0.02345	0.002406	7.2e-19
HE-BMD	rs1444436	G	-0.01613	0.001985	9.5e-12
HE-BMD	rs1470580	A	0.014684	0.001988	3.4e-08
HE-BMD	rs1475120	A	0.013387	0.001836	1.6e-10
HE-BMD	rs1487241	T	-0.02507	0.001988	2.9e-28
HE-BMD	rs149078150	T	0.045952	0.007944	2e-08
HE-BMD	rs1491814	T	-0.01719	0.002712	3.4e-09
HE-BMD	rs150059308	A	-0.0727	0.008486	4.6e-14
HE-BMD	rs1502201	A	-0.01727	0.002108	2e-16
HE-BMD	rs150445982	T	0.095968	0.006361	2e-36
HE-BMD	rs150967545	A	0.052588	0.005408	3.9e-18
HE-BMD	rs1521908	C	-0.01147	0.001832	3.5e-08
HE-BMD	rs1528602	C	-0.01708	0.002112	3.1e-13
HE-BMD	rs1533142	G	-0.02337	0.002205	2.1e-19
HE-BMD	rs1535571	G	0.012922	0.001863	1e-12
HE-BMD	rs1545920	T	0.016271	0.002442	1.1e-10
HE-BMD	rs1548607	G	-0.01806	0.001942	1.1e-14
HE-BMD	rs1550270	C	0.016153	0.00202	7.3e-15
HE-BMD	rs1555958	G	0.030657	0.002002	6.5e-45
HE-BMD	rs159408	T	-0.01464	0.001866	6.9e-12
HE-BMD	rs1622638	A	0.01539	0.001883	6.6e-16
HE-BMD	rs167365	G	-0.01881	0.001884	1.9e-15
HE-BMD	rs16878921	A	0.033872	0.003122	3.8e-26
HE-BMD	rs17010957	C	0.032665	0.00261	1.1e-28
HE-BMD	rs1706708	A	-0.02859	0.00198	1.2e-39
HE-BMD	rs1708627	G	-0.01376	0.001862	3.1e-11
HE-BMD	rs17265513	C	-0.03333	0.00232	4.7e-36
HE-BMD	rs17429745	T	0.017081	0.002005	7.4e-13
HE-BMD	rs174598	A	0.014042	0.001963	5.3e-11
HE-BMD	rs17472350	C	-0.0739	0.006193	2.1e-27
HE-BMD	rs17507577	A	0.059815	0.003517	1e-54
HE-BMD	rs17514740	C	0.009081	0.001832	1.5e-08
HE-BMD	rs1766790	T	-0.02597	0.002443	2.7e-22
HE-BMD	rs17679410	G	0.025196	0.002226	1.8e-27
HE-BMD	rs17686786	C	0.024734	0.004195	4.7e-08
HE-BMD	rs1771982	C	-0.0094	0.001848	3.6e-08
HE-BMD	rs1777277	A	-0.01085	0.001845	7.5e-09
HE-BMD	rs181367	G	0.011723	0.002006	3.8e-08
HE-BMD	rs183084030	A	0.036002	0.004852	1.6e-12
HE-BMD	rs1834554	C	-0.02207	0.002433	2.4e-16
HE-BMD	rs1844776	C	0.012164	0.001888	4.1e-09
HE-BMD	rs1859839	A	-0.04028	0.002424	1.8e-54
HE-BMD	rs188424982	A	0.045405	0.007957	2.5e-08
HE-BMD	rs1891002	A	-0.08363	0.002017	1e-200
HE-BMD	rs1897468	T	-0.01278	0.002013	5.6e-10
HE-BMD	rs1902177	T	0.014647	0.001872	7.9e-10
HE-BMD	rs1907310	A	-0.02097	0.002479	9.4e-15
HE-BMD	rs1977576	C	0.023194	0.001885	1.2e-24
HE-BMD	rs1991431	A	-0.01784	0.00186	2.4e-16
HE-BMD	rs1999536	C	0.020997	0.001878	6.3e-22
HE-BMD	rs2029999	T	0.013186	0.00199	9.8e-11
HE-BMD	rs2052480	A	0.026975	0.002048	3.6e-31
HE-BMD	rs206432	T	0.015923	0.00186	1e-13
HE-BMD	rs2069442	C	-0.01934	0.00209	1.6e-16
HE-BMD	rs2073381	C	0.012108	0.002013	5e-09
HE-BMD	rs2073489	C	-0.01246	0.001864	3.2e-09
HE-BMD	rs2085490	G	0.012894	0.001843	6.5e-11
HE-BMD	rs210374	T	0.013769	0.002105	2.3e-09
HE-BMD	rs2109204	G	-0.01271	0.002098	3.3e-09
HE-BMD	rs215226	G	0.024173	0.001891	4e-32
HE-BMD	rs2216949	T	0.029034	0.002831	1.4e-19
HE-BMD	rs2227607	A	-0.02053	0.002918	1.6e-09
HE-BMD	rs2239626	C	0.016566	0.002013	1.3e-10
HE-BMD	rs2240226	T	0.034469	0.002118	4.6e-47
HE-BMD	rs2254027	A	0.018855	0.002018	3.1e-14
HE-BMD	rs2272443	T	-0.02179	0.002225	5.7e-20
HE-BMD	rs2346204	A	-0.01479	0.002114	2.7e-11
HE-BMD	rs2388792	G	0.013169	0.001858	8.1e-11
HE-BMD	rs243838	G	0.015919	0.002611	2.4e-10
HE-BMD	rs2442599	A	0.015281	0.002085	1.2e-10
HE-BMD	rs2446415	G	-0.0365	0.005614	1.1e-09
HE-BMD	rs2456049	G	0.011366	0.001937	2.6e-09
HE-BMD	rs2491105	C	0.023358	0.002204	9.4e-21
HE-BMD	rs2509353	T	-0.02081	0.001853	9.8e-22
HE-BMD	rs2514845	G	0.014875	0.001944	4.4e-10
HE-BMD	rs2546985	G	-0.01461	0.00223	3e-08
HE-BMD	rs2553772	G	0.028183	0.001847	5.2e-44
HE-BMD	rs2566752	C	0.035771	0.001897	5.6e-68
HE-BMD	rs2566774	C	-0.03816	0.002349	1.3e-45
HE-BMD	rs2627668	T	0.025087	0.00307	1.6e-13
HE-BMD	rs2637318	A	0.025106	0.003441	5e-12
HE-BMD	rs2639953	A	-0.02842	0.001856	3.7e-44
HE-BMD	rs2647462	C	-0.03338	0.002417	4.6e-38
HE-BMD	rs2653559	T	-0.02853	0.002481	2.5e-26
HE-BMD	rs2707493	T	0.049717	0.006029	2.5e-16
HE-BMD	rs2722299	T	-0.02193	0.001847	7.6e-29
HE-BMD	rs2736911	T	0.018332	0.002557	4.7e-11
HE-BMD	rs2737252	A	0.034709	0.002058	2.9e-55
HE-BMD	rs2741856	C	0.07461	0.003356	3.9e-89
HE-BMD	rs2761884	T	-0.0501	0.00187	8e-125
HE-BMD	rs2799097	G	0.017233	0.002568	4.6e-10
HE-BMD	rs2830913	A	0.023634	0.001882	2.3e-30
HE-BMD	rs28364580	A	-0.02237	0.002172	1e-19
HE-BMD	rs2836620	C	0.028898	0.002166	8.9e-33
HE-BMD	rs28373428	A	0.02227	0.00263	8.8e-15
HE-BMD	rs28557305	A	-0.02597	0.001938	2.8e-34
HE-BMD	rs28707249	A	-0.02226	0.002982	1.7e-13
HE-BMD	rs2884691	G	0.012842	0.001837	2.2e-08
HE-BMD	rs2906193	T	0.016901	0.002215	3.8e-12
HE-BMD	rs2908007	G	0.167991	0.001875	1e-200
HE-BMD	rs2929308	A	-0.04441	0.001854	2.3e-91
HE-BMD	rs293736	C	-0.01181	0.002074	8.4e-11
HE-BMD	rs2944590	A	0.020002	0.001842	5.4e-24
HE-BMD	rs2969072	G	-0.01145	0.001949	5.9e-09
HE-BMD	rs2982573	C	0.076791	0.001854	1e-200
HE-BMD	rs3118906	A	0.026271	0.002066	7.3e-35
HE-BMD	rs314344	C	-0.01077	0.001864	3.7e-08
HE-BMD	rs330091	G	0.018784	0.00227	1.1e-11
HE-BMD	rs34068557	T	-0.01173	0.001911	2.2e-08
HE-BMD	rs34123233	G	0.021431	0.002423	3.6e-17
HE-BMD	rs34220916	G	0.020964	0.002434	2.2e-16
HE-BMD	rs34324915	T	0.020849	0.001918	6e-21
HE-BMD	rs344035	A	-0.01462	0.001849	9e-14
HE-BMD	rs344078	T	-0.04246	0.002452	3.6e-55
HE-BMD	rs34435227	G	-0.01289	0.001878	5.5e-10
HE-BMD	rs34441013	A	0.031913	0.002048	5.4e-44
HE-BMD	rs34553872	T	0.061051	0.002402	2.7e-116
HE-BMD	rs34575960	A	0.025707	0.003587	2.6e-08
HE-BMD	rs34620158	G	0.01309	0.001984	1e-09
HE-BMD	rs34945663	C	0.014883	0.002439	1.5e-09
HE-BMD	rs35155027	C	-0.01582	0.001902	2.3e-13
HE-BMD	rs35264941	C	-0.05723	0.007021	1.2e-11
HE-BMD	rs35404230	C	0.020001	0.002794	1.1e-09
HE-BMD	rs35463915	T	-0.0203	0.002313	4.6e-17
HE-BMD	rs35657711	C	0.050614	0.002238	5.6e-102
HE-BMD	rs35713954	T	-0.01093	0.001882	9.8e-09
HE-BMD	rs36010930	C	0.013716	0.002039	2.7e-10
HE-BMD	rs368510	A	0.023673	0.001959	1.3e-29
HE-BMD	rs370387	A	0.046854	0.001855	2.9e-111
HE-BMD	rs3747237	G	-0.01334	0.001992	2e-12
HE-BMD	rs3757434	T	0.012737	0.002408	4.8e-08
HE-BMD	rs3760456	T	-0.02278	0.001862	1.3e-26
HE-BMD	rs3765971	T	0.02835	0.001926	1.9e-37
HE-BMD	rs3777787	A	-0.05202	0.00184	1.5e-143
HE-BMD	rs3790608	A	0.038924	0.002567	4.9e-44
HE-BMD	rs3796014	G	0.051487	0.002057	4.4e-108
HE-BMD	rs3801427	T	0.033097	0.00215	5.8e-45
HE-BMD	rs3829849	T	0.013767	0.001919	4.6e-14
HE-BMD	rs3848474	A	0.015062	0.001875	1.8e-11
HE-BMD	rs402072	C	-0.01627	0.002522	1e-09
HE-BMD	rs41302867	A	-0.02579	0.00278	3.9e-16
HE-BMD	rs42032	A	-0.02193	0.002078	8.3e-22
HE-BMD	rs426810	G	0.011313	0.001857	1e-08
HE-BMD	rs4305309	C	-0.07341	0.001916	1e-200
HE-BMD	rs4360494	C	0.019372	0.001845	2.5e-23
HE-BMD	rs4418639	A	-0.01642	0.001876	1.7e-13
HE-BMD	rs4505759	T	0.056817	0.002006	1e-131
HE-BMD	rs4595506	G	-0.02308	0.001842	6.9e-29
HE-BMD	rs4635400	A	-0.05004	0.001935	1.3e-119
HE-BMD	rs4664604	G	0.018483	0.002441	3.3e-11
HE-BMD	rs4669522	C	0.017112	0.002264	1.9e-10
HE-BMD	rs4693374	C	0.018789	0.001849	1.8e-18
HE-BMD	rs4739697	G	-0.01855	0.001965	3.7e-18
HE-BMD	rs4743930	T	0.029477	0.002137	3.8e-35
HE-BMD	rs4759843	G	-0.01182	0.001937	3e-08
HE-BMD	rs4780403	A	-0.05634	0.008388	3.4e-10
HE-BMD	rs4782351	G	-0.0148	0.001903	4e-13
HE-BMD	rs4806003	A	-0.01162	0.00193	2.3e-08
HE-BMD	rs4806862	T	0.020067	0.001991	2.3e-22
HE-BMD	rs4821797	C	-0.02355	0.001978	6.8e-24
HE-BMD	rs4836373	C	-0.01901	0.001853	8.6e-22
HE-BMD	rs4869284	G	-0.01434	0.002198	8.6e-11
HE-BMD	rs4876361	A	-0.01267	0.00208	1.6e-09
HE-BMD	rs4882032	G	0.037144	0.005646	3.2e-08
HE-BMD	rs4936266	A	-0.09673	0.0069	2.4e-37
HE-BMD	rs4961733	A	0.02631	0.002339	5.5e-20
HE-BMD	rs4964511	C	-0.01252	0.001849	4.5e-10
HE-BMD	rs4979905	T	-0.02621	0.002401	5.6e-24
HE-BMD	rs55704141	A	0.028722	0.001888	3.5e-45
HE-BMD	rs55709850	T	-0.01672	0.002053	2.6e-14
HE-BMD	rs55711911	A	-0.02509	0.003726	2.8e-10
HE-BMD	rs55721532	G	0.021854	0.002007	4.5e-23
HE-BMD	rs55772556	T	0.013633	0.001952	3.1e-11
HE-BMD	rs55826238	T	0.012498	0.002153	2.2e-08
HE-BMD	rs55863202	C	0.026351	0.004361	1.6e-08
HE-BMD	rs56009005	A	-0.03268	0.003641	1.6e-14
HE-BMD	rs56104760	G	-0.04139	0.002352	1.4e-56
HE-BMD	rs56320441	C	0.02436	0.003293	5.2e-12
HE-BMD	rs56682471	T	0.027114	0.002229	7.2e-30
HE-BMD	rs56744189	A	-0.01776	0.002081	2.2e-14
HE-BMD	rs56940811	T	0.025544	0.003679	1.1e-08
HE-BMD	rs57043009	T	0.052876	0.002609	4.9e-71
HE-BMD	rs571356	A	-0.01578	0.001961	1.4e-12
HE-BMD	rs5735	C	-0.01791	0.002011	8.1e-16
HE-BMD	rs5750263	T	0.015	0.002534	2.9e-08
HE-BMD	rs5754387	C	-0.0158	0.002349	1.2e-09
HE-BMD	rs578789	T	0.020498	0.002378	4.4e-16
HE-BMD	rs59243338	C	-0.014	0.002119	4.3e-08
HE-BMD	rs59813731	T	0.02112	0.002352	2.7e-14
HE-BMD	rs602633	G	-0.01352	0.002216	2.6e-09
HE-BMD	rs603424	A	-0.03015	0.002464	4.8e-27
HE-BMD	rs60507951	A	0.100973	0.003209	5.9e-168
HE-BMD	rs6054777	A	-0.01759	0.002095	1.7e-13
HE-BMD	rs6117854	A	-0.03844	0.001989	5e-62
HE-BMD	rs6120819	C	0.025454	0.002423	1.9e-22
HE-BMD	rs6129493	G	-0.01389	0.002076	5.3e-09
HE-BMD	rs614802	G	0.014946	0.00198	1.8e-10
HE-BMD	rs61733768	A	-0.07601	0.005524	7.7e-36
HE-BMD	rs61780431	A	-0.01866	0.002224	2.5e-13
HE-BMD	rs61921611	C	0.019113	0.002006	3.8e-17
HE-BMD	rs62007684	C	-0.04256	0.001956	8.5e-81
HE-BMD	rs62111830	G	-0.01582	0.002081	1.5e-13
HE-BMD	rs62182131	A	-0.02708	0.003368	6.4e-13
HE-BMD	rs62228067	C	0.020476	0.0022	1.8e-14
HE-BMD	rs62302300	T	-0.02411	0.002504	1.5e-14
HE-BMD	rs62321667	A	-0.02282	0.002841	3.8e-13
HE-BMD	rs62389387	A	-0.01264	0.002222	1.3e-09
HE-BMD	rs62396264	G	-0.03168	0.004835	9.7e-10
HE-BMD	rs634277	G	-0.06831	0.001982	1e-200
HE-BMD	rs6465495	G	-0.02001	0.001912	1.2e-21
HE-BMD	rs6469765	C	-0.02357	0.002295	3.2e-19
HE-BMD	rs6471752	T	-0.02113	0.002588	5.2e-14
HE-BMD	rs6485702	C	-0.03476	0.001941	2.8e-59
HE-BMD	rs6542920	G	0.01201	0.001922	6.6e-10
HE-BMD	rs6546334	T	-0.01752	0.001928	1.4e-16
HE-BMD	rs6559947	T	0.014441	0.002083	9.7e-09
HE-BMD	rs665783	A	-0.01945	0.001994	7.5e-18
HE-BMD	rs6664489	A	0.014723	0.002216	1.3e-08
HE-BMD	rs666592	T	-0.01288	0.001893	2.1e-12
HE-BMD	rs66927142	T	0.031706	0.002837	4e-23
HE-BMD	rs6722557	C	0.019637	0.002107	4.6e-14
HE-BMD	rs6782178	T	0.014408	0.001877	1e-14
HE-BMD	rs6794670	G	-0.01466	0.002306	8.4e-11
HE-BMD	rs6799205	T	-0.00995	0.001847	2.5e-08
HE-BMD	rs6839437	C	0.033192	0.002488	9e-36
HE-BMD	rs6842128	C	0.014983	0.002072	2.8e-09
HE-BMD	rs6846476	G	-0.01409	0.001868	6.5e-14
HE-BMD	rs6861681	A	0.011816	0.002008	3.7e-08
HE-BMD	rs6864688	T	-0.01481	0.001852	2.7e-13
HE-BMD	rs6866190	G	-0.01639	0.00252	6.6e-09
HE-BMD	rs6882422	A	-0.0289	0.002889	1.9e-19
HE-BMD	rs6885822	A	-0.02322	0.002516	2.9e-20
HE-BMD	rs6938070	A	-0.0237	0.001993	1.7e-24
HE-BMD	rs6965122	G	-0.04565	0.001941	2.6e-93
HE-BMD	rs6977460	G	-0.01728	0.002079	5.3e-15
HE-BMD	rs7000279	T	0.0133	0.002105	7.7e-09
HE-BMD	rs7017252	T	0.016515	0.001912	6.4e-16
HE-BMD	rs7021585	A	0.018735	0.002141	3.3e-15
HE-BMD	rs7040344	T	-0.02767	0.00195	4.4e-39
HE-BMD	rs7102	C	-0.02038	0.001928	3.5e-20
HE-BMD	rs7121746	G	-0.05671	0.001878	3.9e-167
HE-BMD	rs7125361	G	0.034298	0.00187	7.3e-69
HE-BMD	rs713111	A	0.022353	0.002792	4.9e-13
HE-BMD	rs71338573	T	0.039491	0.003553	1.6e-20
HE-BMD	rs7135535	A	-0.01294	0.001858	1.2e-10
HE-BMD	rs71390846	C	-0.03997	0.002377	6.1e-57
HE-BMD	rs7147775	G	-0.0177	0.001861	1.3e-16
HE-BMD	rs7167692	C	-0.04605	0.004167	3.4e-25
HE-BMD	rs7175531	C	0.03248	0.001947	2.4e-52
HE-BMD	rs7176579	A	-0.01551	0.001859	3.9e-13
HE-BMD	rs7191269	G	-0.03038	0.001887	1.8e-44
HE-BMD	rs7197197	A	0.015231	0.00189	2.3e-11
HE-BMD	rs7209460	T	0.051897	0.002013	5.8e-116
HE-BMD	rs7212160	A	-0.01647	0.002137	9.9e-13
HE-BMD	rs7237942	G	-0.01717	0.002268	3.2e-12
HE-BMD	rs7251807	G	-0.02538	0.002893	2.7e-15
HE-BMD	rs72656010	C	0.020017	0.002754	6.3e-10
HE-BMD	rs72692842	T	-0.0287	0.003147	4.9e-13
HE-BMD	rs72790907	T	0.022664	0.002755	2.2e-14
HE-BMD	rs72793938	G	0.022744	0.002704	6e-14
HE-BMD	rs7280028	C	0.012834	0.002329	2.2e-08
HE-BMD	rs72813180	G	-0.01588	0.002571	8.2e-09
HE-BMD	rs72871127	C	-0.0289	0.003828	1e-12
HE-BMD	rs72925179	A	-0.01459	0.002362	2.6e-09
HE-BMD	rs72945685	T	0.023181	0.00291	2e-12
HE-BMD	rs72971208	C	-0.01844	0.002996	2.6e-08
HE-BMD	rs73029263	G	-0.03195	0.002708	1.8e-26
HE-BMD	rs73139123	T	0.015182	0.002422	1.3e-08
HE-BMD	rs73207790	A	-0.02299	0.002558	2.2e-17
HE-BMD	rs73212812	A	0.048328	0.005364	4.5e-14
HE-BMD	rs73238169	A	-0.01923	0.002713	2.1e-10
HE-BMD	rs7329483	G	-0.02416	0.002889	1.7e-13
HE-BMD	rs73479996	A	-0.02247	0.003614	9.7e-10
HE-BMD	rs73520180	C	0.038843	0.003465	1.9e-21
HE-BMD	rs74119759	T	-0.02883	0.00254	1.7e-26
HE-BMD	rs7445576	T	-0.01858	0.002285	6.1e-13
HE-BMD	rs747091	G	0.012745	0.001863	7.3e-11
HE-BMD	rs7484147	C	-0.04657	0.001918	1.8e-108
HE-BMD	rs7488974	A	0.051075	0.001887	3.4e-123
HE-BMD	rs7504492	C	0.012956	0.00192	4.6e-10
HE-BMD	rs7516171	T	0.026132	0.002402	1.1e-21
HE-BMD	rs75230517	C	-0.10059	0.004183	3.1e-108
HE-BMD	rs7527300	T	-0.02503	0.001869	3.4e-30
HE-BMD	rs7560701	C	0.010298	0.001836	2e-08
HE-BMD	rs757179	C	-0.03765	0.003983	9.1e-18
HE-BMD	rs757286	T	0.011811	0.002045	8e-09
HE-BMD	rs75809680	T	-0.06557	0.00344	3.7e-63
HE-BMD	rs7585120	T	0.017736	0.002082	2.3e-12
HE-BMD	rs7599234	T	-0.01187	0.001833	2.9e-08
HE-BMD	rs7600317	A	-0.02214	0.002194	2.6e-18
HE-BMD	rs7653133	G	0.010403	0.001919	4.3e-09
HE-BMD	rs7679094	T	-0.01357	0.001878	4e-09
HE-BMD	rs76813275	A	-0.01966	0.002993	3.5e-09
HE-BMD	rs76833657	A	-0.04223	0.003493	1.7e-24
HE-BMD	rs76901084	A	-0.02147	0.002396	4.1e-16
HE-BMD	rs76983463	C	0.040236	0.004679	3.7e-15
HE-BMD	rs7699338	C	-0.04785	0.003205	5.9e-40
HE-BMD	rs7703751	T	-0.02421	0.002116	2e-26
HE-BMD	rs77112003	T	0.013964	0.001995	4.7e-10
HE-BMD	rs7728907	A	-0.01936	0.002184	7.8e-16
HE-BMD	rs7741021	C	0.078608	0.001834	1e-200
HE-BMD	rs77431781	T	-0.02512	0.003575	2e-12
HE-BMD	rs77599507	A	-0.03542	0.003264	2.6e-21
HE-BMD	rs7789880	T	-0.02727	0.002059	5.2e-32
HE-BMD	rs78015143	A	0.027568	0.003105	1.4e-16
HE-BMD	rs7814941	G	0.020864	0.002305	1.3e-13
HE-BMD	rs78432519	T	-0.03624	0.002887	2.3e-31
HE-BMD	rs78667121	A	0.054306	0.005338	2.7e-17
HE-BMD	rs7898342	A	0.011971	0.001875	2.1e-09
HE-BMD	rs79052526	A	-0.03716	0.006956	4.4e-08
HE-BMD	rs79077117	A	0.015365	0.002232	3e-09
HE-BMD	rs79191922	T	-0.04188	0.007242	6.9e-09
HE-BMD	rs7953929	G	-0.01943	0.002307	2.1e-12
HE-BMD	rs7959604	G	-0.05941	0.003517	7.4e-54
HE-BMD	rs7969486	C	0.011677	0.00186	9.7e-10
HE-BMD	rs79719017	C	0.020258	0.001997	8e-20
HE-BMD	rs79728480	G	0.0506	0.005013	1.4e-15
HE-BMD	rs79730878	C	-0.02373	0.002202	3.9e-22
HE-BMD	rs7980899	T	-0.0159	0.001887	4.6e-16
HE-BMD	rs8002850	A	-0.02866	0.001965	1e-38
HE-BMD	rs8008406	C	-0.01679	0.002112	8.1e-12
HE-BMD	rs8073697	T	-0.01437	0.001954	3.3e-10
HE-BMD	rs8095921	A	0.015879	0.002239	1.1e-09
HE-BMD	rs825453	T	-0.01649	0.001895	1.6e-14
HE-BMD	rs853163	A	0.013327	0.00212	4.8e-08
HE-BMD	rs868127	T	-0.01676	0.00208	9.1e-13
HE-BMD	rs884205	C	0.025909	0.002149	3e-26
HE-BMD	rs890074	A	0.012392	0.001835	7.9e-09
HE-BMD	rs899631	T	0.018383	0.001898	2.7e-19
HE-BMD	rs901865	C	-0.02687	0.002441	8.4e-22
HE-BMD	rs912146	A	0.025349	0.002553	3.5e-18
HE-BMD	rs9257744	A	-0.02009	0.002083	9.1e-19
HE-BMD	rs928486	G	0.017258	0.002252	3.1e-11
HE-BMD	rs9290351	T	0.023863	0.00283	5.9e-15
HE-BMD	rs9295508	G	0.009973	0.001899	1.4e-08
HE-BMD	rs9296151	A	-0.03842	0.004992	4.4e-13
HE-BMD	rs932828	A	-0.03216	0.001902	6.5e-54
HE-BMD	rs9340903	T	-0.05121	0.005378	5.1e-19
HE-BMD	rs9364386	G	-0.02669	0.002402	2.3e-26
HE-BMD	rs9378485	C	-0.01419	0.001883	1.5e-11
HE-BMD	rs9385629	T	-0.01266	0.002001	8.3e-10
HE-BMD	rs939666	T	0.071075	0.002273	2.9e-178
HE-BMD	rs9447004	G	-0.02351	0.00183	1e-30
HE-BMD	rs947091	A	0.040379	0.001851	1.5e-87
HE-BMD	rs9513510	C	-0.03527	0.002019	1.4e-56
HE-BMD	rs9521510	C	-0.02135	0.001991	8.5e-22
HE-BMD	rs9530279	C	-0.01858	0.002107	1.7e-15
HE-BMD	rs9532858	A	-0.01493	0.001992	1.1e-13
HE-BMD	rs9557349	C	-0.02142	0.002309	2.8e-17
HE-BMD	rs957772	G	-0.01226	0.001874	4.8e-10
HE-BMD	rs9594738	T	-0.04767	0.001854	1.1e-119
HE-BMD	rs960192	T	0.017305	0.001885	9e-19
HE-BMD	rs9606139	A	-0.11533	0.003046	1e-200
HE-BMD	rs9608698	C	0.020605	0.001877	1.9e-23
HE-BMD	rs9631060	G	-0.02052	0.002216	6.8e-17
HE-BMD	rs9829214	C	-0.01336	0.001904	3.9e-10
HE-BMD	rs9873544	C	0.014991	0.001902	7.1e-13
HE-BMD	rs9896306	A	-0.02631	0.002081	4.8e-27
HE-BMD	rs9909232	C	-0.01462	0.002409	9.2e-11
HE-BMD	rs9921222	T	-0.0257	0.001856	2.8e-33
HE-BMD	rs9927137	G	-0.0124	0.001861	5.5e-11
HE-BMD	rs9974172	G	0.01791	0.00265	3.4e-08
