# Supplementary material for: Association between bone mineral density and scoliosis: a two-sample mendelian randomization study in european populations
Source: Hereditas. 2024 Dec 31;161:57. doi: 10.1186/s41065-024-00352-w (PMC11687161; doi:10.1186/s41065-024-00352-w)
Supplement: Supplementary file 2 — Supplementary Material 2 [file 41065_2024_352_MOESM2_ESM.xlsx]

## Sheet: Table 5
Table 2 Full result of MR estimates for the association between scoliosis and BMD
BMD	outcome	Method	nsnp	OR	OR_lci95	OR_uci95	P
TB-BMD	scoliosis	MR Egger	10	1.01184	0.976245	1.04874	0.537436
TB-BMD	scoliosis	Weighted median	10	0.990306	0.966699	1.01449	0.428749
TB-BMD	scoliosis	Inverse variance weighted	10	0.991212	0.970937	1.01191	0.402551
TB-BMD	scoliosis	Simple mode	10	0.985635	0.950446	1.02213	0.455361
TB-BMD	scoliosis	Weighted mode	10	0.993133	0.961742	1.02555	0.683973
LS-BMD	scoliosis	MR Egger	10	1.02796	0.985056	1.07274	0.240518
LS-BMD	scoliosis	Weighted median	10	1.0011	0.971155	1.03197	0.943503
LS-BMD	scoliosis	Inverse variance weighted	10	1.01022	0.986279	1.03473	0.406139
LS-BMD	scoliosis	Simple mode	10	1.00351	0.956013	1.05337	0.890421
LS-BMD	scoliosis	Weighted mode	10	1.00137	0.957956	1.04674	0.953198
FN-BMD	scoliosis	MR Egger	10	1.01005	0.96623	1.05585	0.670372
FN-BMD	scoliosis	Weighted median	10	0.98235	0.953588	1.01198	0.240193
FN-BMD	scoliosis	Inverse variance weighted	10	0.995177	0.971258	1.01969	0.696919
FN-BMD	scoliosis	Simple mode	10	0.979402	0.931783	1.02946	0.434248
FN-BMD	scoliosis	Weighted mode	10	0.981588	0.9452	1.01938	0.360111
FA-BMD	scoliosis	MR Egger	8	1.0268	0.956339	1.10244	0.493415
FA-BMD	scoliosis	Weighted median	8	1.01317	0.967905	1.06055	0.574799
FA-BMD	scoliosis	Inverse variance weighted	8	1.00859	0.972657	1.04586	0.643864
FA-BMD	scoliosis	Simple mode	8	1.02695	0.953585	1.10595	0.504674
FA-BMD	scoliosis	Weighted mode	8	1.03062	0.959393	1.10714	0.43632
HE-BMD	scoliosis	MR Egger	9	1.00517	0.991167	1.01938	0.49445
HE-BMD	scoliosis	Weighted median	9	1.00151	0.994173	1.00891	0.686825
HE-BMD	scoliosis	Inverse variance weighted	9	0.999725	0.992076	1.00743	0.944057
HE-BMD	scoliosis	Simple mode	9	1.00333	0.992207	1.01458	0.57474
HE-BMD	scoliosis	Weighted mode	9	1.00333	0.993468	1.0133	0.527744
